# Supplementary material for: Targeting allograft inflammatory factor 1 reprograms kidney macrophages to enhance repair
Source: J Clin Invest. 2025 Jan 21;135(5):e185146. doi: 10.1172/JCI185146 (PMC11870741; doi:10.1172/JCI185146)
Supplement: Supporting data values [file jci-135-185146-s186.xlsx]

## Sheet: Fig 2
MΦ AIF-1 MFI					MΦs /Kidney
Sham	D2	D14	D28		Sham	D2	D14	D28
4609	5945	9890	15815		29863.6	17423	86100.8	107175
5907	5209	7827	20009		42490.1	8989	147450	113342
6645	6302	9250	13312		35805	31000	130903	119071

## Sheet: Fig. 3A
D14		D28
WT	KO	WT	KO
6.54808	15.7709	44.4936	2.3458
17.573	11.5171	138.362	13.7169
74.879	2.38457	354.37	33.0268
1.72413	31.1808	91.7278	4.36323
24.1513	46.5115	536.718	39.0591
2.47495	64.0219	588.253	18.3657
		63.8883	12.0947
		57.6252	2.15603

## Sheet: Fig. 3B
D14		D28
WT	KO	WT	KO
20	15	11.687	5
10	10	21.6	19.081
16	13	28.182	23.688
14	17	19.02	13.76
11	5	23.1	3
14	9	30.124	6.258
		24.527	11.027
		12.197	8.38

## Sheet: Fig. 3C
D14		D28
WT	KO	WT	KO
13	6	27	21
11	6	34	10
8	8	29	17
10	10	29	6
19	11	24	9
6	13	23	10
		20	15
		18	8

## Sheet: Fig. 3D
D14		D28
WT	KO	WT	KO
2	2	3	2
3	1	3	2
1	1	3	2
1	2	2	1
2	1	2	3
2	2	2	1
		3	2
		3	1

## Sheet: Fig. 3E
Sham		D28
WT	KO	WT	KO
173	174	80	113
158	143	109	109
157	160	125	189
		106	85
		115	163
		122	157
		105	161
		144	149

## Sheet: Fig. 3F
Sham		D14		D28
WT	KO	WT	KO	WT	KO
0.05	0.09	2.17	0.14	0.21	0.16
0.08	0.08	0.39	0.25	0.16	0.69
0.07		0.21	1.16	1.82	0.08
		0.22	0.11	2.11	0.1
		0.14	1.92	0.39	0.09
		0.15	0.11	1.55	0.12
				0.33	0.18
				0.37
				0.74

## Sheet: Fig. 4B
Aif1+/+	Aif1-/-
104.104	5.42358
21.7494	26.7961
68.2104	13.668
104.187	19.9887
19.9194	19.9684
18.413	12.5157

## Sheet: Fig. 4C
Aif1+/+	Aif1-/-
30	11
19	8
25	14
16	15
22	8
15	9

## Sheet: Fig. 4D
Aif1+/+	Aif1-/-
18	11
29	12
15	13
24	20
30	16
34	15

[truncated: 40 more sheets: Fig. 4E, Fig. 4F, Fig. 5B, Fig. 5C, Fig. 5D, Fig. 5E, Fig. 5F, Fig. 5G, Fig. 5H, Fig. 5I, Fig. 5J, Fig. 5K, Fig. 6A, Fig. 6B, Fig. 6C, Fig. 7B, Fig. 7C, Fig. 8C, Supp. Fig. 2A, Supp. Fig. 2B …]
